# Supplementary material for: A half-site multimeric enzyme achieves its cooperativity without conformational changes
Source: Sci Rep. 2017 Nov 28;7:16529. doi: 10.1038/s41598-017-16421-2 (PMC5705639; doi:10.1038/s41598-017-16421-2)
Supplement: Supplementary file 2 — dataset 1 [file 41598_2017_16421_MOESM2_ESM.xlsx]

## Sheet: GmhA wild type
			Rate / uM Pi per min (three replicates at each concentration, with the background corrected against no substrate and a no GmhA control)
	[S7P] / uM
	0		0	0	0
	10		0.431877	0.931293	1.19701
	25		0.0619987	1.67047	2.02605
	50		5.00125	6.78749	8.54235
	100		8.48795	10.1314	12.9694
	250		24.2652	24.8606	17.8995
	500		27.4419	28.6928	26.8974
	1000		27.4271	28.5535	31.938

## Sheet: GmhA hybrid
			Rate / uM Pi per min (three replicates at each concentration, with the background corrected against a no GmhA control)
	[S7P] / uM		4 active sites				3 active sites				1 active site
			(E115K homotetramer)				(3 E115K : 1 D98N)				(1 E115K : 3 D98N)
	0		3.18851	-0.15943	2.50653		-1.04513	2.09025	0.03542		0.6377	-0.79713	-2.80767
	10		-2.3412	-1.16321	-0.79122		-0.58751	-0.33951	0.88275		-0.47237	-0.52551	-0.55208
	25		-0.60523	0.466473	0.324753		3.44241	2.83129	2.14929		2.41501	0.014763	-0.80894
	50		3.53099	4.98354	6.48922		5.15182	3.96498	4.32812		3.29185	0.732177	1.6356
	100		6.91141	8.00967	10.5428		6.51284	8.39052	9.87849		3.59003	3.45718	6.43313
	250		23.6364	24.1943	24.9649		22.6886	22.6178	23.5301		16.9493	13.2205	13.4597
	500		28.2597	28.2686	25.7975		26.6566	26.6212	26.6389		23.3352	17.339	19.6596
	1000		27.8493	27.1142	27.3179		25.7502	27.0763	28.5047		19.3732	16.5035	23.3146
